# Supplementary material for: Association between Edinburgh Postnatal Depression Scale and Serum Levels of Ketone Bodies and Vitamin D, Thyroid Function, and Iron Metabolism
Source: Nutrients. 2023 Feb 2;15(3):768. doi: 10.3390/nu15030768 (PMC9920872; doi:10.3390/nu15030768)
Supplement: Supplementary file 1 [file nutrients-15-00768-s001.zip]

Archive with 2 entries (2 files):
- nutrients-2117111-Supplementary-figure.pptx
- nutrients-2117111-Supplementary-table.pdf
